# Supplementary material for: Characterizing Microglia Morphology in the Frontal Cortex of Pair-Bonded and Unpaired Prairie Voles (Microtus ochrogaster)
Source: Int J Mol Sci. 2025 Sep 15;26(18):8966. doi: 10.3390/ijms26188966 (PMC12469717; doi:10.3390/ijms26188966)
Supplement: Supplementary file 1 [file ijms-26-08966-s001.zip]

Archive with 1 entries (1 files):
- ijms-3823863-supplementary.pdf
